# Supplementary material for: Effect of Dietary Seaweed Supplementation in Cows on Milk Macrominerals, Trace Elements and Heavy Metal Concentrations
Source: Foods. 2021 Jul 2;10(7):1526. doi: 10.3390/foods10071526 (PMC8307245; doi:10.3390/foods10071526)
Supplement: Supplementary file 1 [file foods-10-01526-s001.zip]

Archive with 1 entries (1 files):
- foods-1255344-supplementary.pdf
